# Supplementary material for: Coping strategies, vision-related quality of life, and emotional health in managing retinitis pigmentosa: a survey study
Source: BMC Ophthalmol. 2018 Jan 30;18:21. doi: 10.1186/s12886-018-0689-2 (PMC5789612; doi:10.1186/s12886-018-0689-2)
Supplement: Additional file 1: — Anonymised Survey Data. (XLSX 10 kb) [file 12886_2018_689_MOESM1_ESM.xlsx]

## Sheet: Public
Age	Sex	Diagnosed	Amount_Cond	KnowRP_Type	RP_Severity	Engaging	Disengaging	MARYTotal	WEMTotal	HAPPTotal	Gen_Health	Gen_Vision	Ocular_Pain	Near_Activites	Distance_Act	Social_Func	Mental_Health	Role_Difficulties	Dependency	Colour_Vision	Peripheral_Vision	Overall_VRQoL
25	2	7		1	4	61	36	13	65	17	50	40	62.5	50	41.6667	37.5	56.25	37.5	25	50
71	2	26	1	2	3	49	39	6	59	16	50	40	100	25	8.33333	25	12.5	50	33.3333	50	50	44.4911
67	1	26	0	2	4	55	21	4	63	27	75	40	100	25	33.3333	37.5	56.25	50	75	25	25	39.416
68	2	37	0	2	4	49	31	2	56	20	100	20	100	16.6667	25	25	50	62.5	50	25	0	46.708
61	1	37	1	1	5	46	48	18	55	22	50	20	62.5	16.6667	16.6667	37.5	18.75	25	50	25	0	37.417
37	2	21	0	1	5	47	49	18	56	10	25	20	75	0	33.3333	0	7.5	50	0	0	0	27.209
74	2	34	1	1	3	40	20	3	50	23	75	20	87.5	25	50	62.5	75	62.5	66.6667	75	75	18.583
50	1	30	0	2	5	43	29	13	53	28	100		50	41.6667	41.6667	12.5	18.75	50	41.6667	25	0	59.917
59	1	29	0	1	3	50	50	15	47	22	0		50	16.6667	33.3333	25	0	87.5	8.33333	25	25	31.2511
66	2	50		1	4	63	24	7	55	28	50	0	37.5	25	41.6667	37.5	81.25	25	66.6667	50	0	30.0922
22	2	6	0	2	2	71	38	13	52	18	75	60	50	58.3333	75	62.5	56.25	12.5	75	100	75	36.459
39	1	2	2	1	2	50	37	12	50	20	50	60	25	66.6667	25	62.5	75	0	91.6667	100	50	62.458
66	1	35	1	2	4	42	52	44	35	7	25	40	62.5	66.6667	41.6667	25	18.75	100	0	25	0	55.584
53	1	45	0	2	4	34	39	34	42	13	25	40	37.5	83.3333	16.6667	25	25	50	25	100	0	37.959
60	1	30	0	2	4	46	42	6	54	28	75	80	37.5	41.6667	41.6667	50	50	50	41.6667	50	25	40.25
52	1	28	0	2	3	30	22	9	48	16	50	40	37.5	41.6667	16.6667	37.5	31.25	25	50	75	25	46.751
22	1	1.5	0	1	2	38	38	10	41	21	75	60	50	91.6667	83.3333	100	62.5	12.5	91.6667	100	75	37.959
55	1	31	0	2	4	64	34	18	54	23	50	20	62.5	41.6667	16.6667	37.5	25	62.5	33.3333	50	0	72.667
55	1	16	1	1	4	42	31	9	47	28	75	20	50	25	25	25	43.75	75	58.3333	75	25	34.917
44	2	11	2	1	4	30	58	64	20	4	0	20	50	33.3333	33.3333	37.5	18.75	75	41.6667	50	0	42.208
52	1	32	1	1	4	54	48	35	46	18	50	40	62.5	25	33.3333	25	18.75	100	16.6667	50	25	35.958
27	2	15	0	1	3	52	50	37	40	11	75	60	37.5	66.6667	58.3333	50	25	87.5	58.3333	75	25	39.625
55	1	5	2	1	3	44	25	40	38	14	0	60	37.5	58.3333	58.3333	50	68.75	37.5	75	75	50	54.333
57	1	3	2	2	4	16	35	62	15	4	0	20	62.5	8.33333	8.33333	25	12.5	100	0	25	0	57.041
32	1	19	0	1	3	37	49	48	33	10	75	80	50	91.6667	58.3333	87.5	25	50	58.3333	100	50	26.166
48	1	6	0	1	3	56	37	18	52	25	25	60	50	75	58.3333	50	62.5	50	75	75	50	65.083
53	1	4	0	1	3	56	25	3	56	28	75	40	62.5	25	41.6667	37.5	56.25	62.5	58.3333	50	0	60.583
43	1	35	0	1	4	41	50	17	53	21	50	60	62.5	50	58.3333	75	25	75	66.6667	75	25	43.375
32	2	20	0	1	2	49	28	9	59	26	50	80	50	100	83.3333	87.5	93.75	0	91.6667	100	50	57.25
19	1	4	0	1	4	59	69	52	46	8	0	20	37.5	25	33.3333	37.5	6.25	62.5	16.6667	50	0	73.625
28	1	10	1	1	3	33	49	35	32	14	50	40	50	41.6667	25	12.5	18.75	87.5	0	50	0	28.875
57	2	12	1	1	5	28	42	37	19	10	0	20	37.5	41.6667	25	12.5	31.25	62.5	16.6667	75	25	32.542
0	2	16	1	1	3	41	29	5	43	20	25	40	25	58.3333	41.6667	50	43.75	62.5	58.3333	75	25	34.709
48	1	37	0	1	4	46	47	39	41	15	75	40	50	58.3333	33.3333	37.5	12.5	50	33.3333	75	25	47.958
47	1	27	0	1	3	29	31	4	44	24	100	40	50	75	50	37.5	31.25	37.5	58.3333	100	25	41.499
40	1	1.3	0	2	3	58	19	5	62	28	100	80	37.5	100	66.6667	75	62.5	12.5	75	100	25	50.458
45	1	27	0	2	4	27	40	1	51	22	100	40	37.5	75	41.6667	87.5	31.25	25	83.3333	100	25	63.417
51	1	21	0	1	4	33	28	22	41	15	50	40	62.5	16.6667	25	25	31.25	75	25	25	25	54.625
59	2	14	0	2	4	35	44	24	44	17	50	20	50	25	25	25	6.25	75	16.6667	50	0	35.042
18	2	20	0	1	3	52	55	7	61	10	0	60	50	83.3333	33.3333	50	38.75	62.5	35	50	25	29.292
0	2	4	0	1	2	46	40	9	45	24	75	80	37.5	75	58.3333	87.5	62.5	50	75	75	75	48.791
45	1	11	1	1	3	50	39	39	41	16	50	60	37.5	75	58.3333	62.5	6.25	75	66.6667	100	50	67.583
18	1	13	0	1	3	49	53	60	38	17	0	20	50	8.33333	41.6667	25	12.5	75	33.3333	75	25	59.125
54	2	10	0	2	4	57	60	45	37	11	25	40	50	16.6667	16.6667	37.5	12.5	87.5	25	75	25	36.583
27	1	16	0	1	3	37	34	50	28	18	75	40	50	91.6667	33.3333	37.5	0	100	8.33333	100	25	38.584
26	1	21	0	1	3	31	25	3	52	18	25	60	37.5	91.6667	50	100	62.5	12.5	100	100	50	48.583
38	1	32	0	1	2	58	38	5	64	22	75	100	37.5	100	75	100	81.25	0	100	100	50	66.417
66	1	44	2	1	4	61	27	3	66	27	50	20	37.5	66.6667	50	62.5	81.25	62.5	66.6667	100	25	74.375
39	1	18	0	2	3	57	32	23	39	16	50	80	62.5	100	58.3333	50	25	50	8.33333	100	25	57.209
42	1	9	2	1	3	48	57	55	26	10	50	20	50	66.6667	25	50	18.75	100	8.33333	50	0	55.916
24	1	1	0	1	3	36	44	47	35	12	25	40	62.5	66.6667	41.6667	12.5	12.5	62.5	25	100	25	38.875
59	2	30	0	2	4	33	38	18	44	15	100	40	50	41.6667	41.6667	37.5	25	50	58.3333	50	0	44.834
43	1	13	0	1	4	50	67	26	41	19	25	20	50	41.6667	16.6667	25	18.75	87.5	25	50	25	39.417
65	2	58	2	2	5	43	15	1	57	6	0	20	62.5	8.33333	16.6667	12.5	50	87.5	83.3333	0	0	35.959
58	1	4	0	2	3	46	26	11	60	24	75	40	50	41.6667	33.3333	50	68.75	25	66.6667	50	25	34.083
55	1	1.2	1	1	4	68	39	14	56	23	100	60	37.5	41.6667	50	75	43.75	12.5	75	100	0	45.042
38	1	30	0	1	3	54	26	17	46	24	25	60	50	75	58.3333	62.5	37.5	25	41.6667	100	50	49.542
0	1	1	0	2	2	41	54	44	41	11	75	80	37.5	91.6667	83.3333	87.5	43.75	0	75	100	75	56
54	1	20	1	1	4	44	32	33	46	14	25	40	62.5	33.3333	16.6667	37.5	18.75	100	16.6667	50	25	67.375
33	2	1	1	1	3	34	39	21	38	10	25	40	50	33.3333	8.33333	37.5	31.25	37.5	50	75	25	40.042
31	2	25	0	2	3	32	48	49	31	15	25	40	50	50	33.3333	50	31.25	62.5	16.6667	50	25	38.791
53	1	20	2	2	4	62	28	14	61	28	50	40	50	33.3333	33.3333	62.5	50	50	66.6667	100	25	40.875
34	1	10	1	1	4	46	41	24	43	18	75	20	50	58.3333	41.6667	25	6.25	75	8.33333	25	25	51.083
53	1	15	0	1	3	38	47	22	43	20	75	20	25	41.6667	33.3333	50	37.5	75	41.6667	75	25	33.458
0	1	2.8	1	1	3	57	34	30	45	23	50	60	62.5	16.6667	41.6667	50	37.5	75	41.6667	50	25	42.417
38	1	19	1	1	3	54	47	38	48	20	50	40	37.5	58.3333	41.6667	62.5	50	100	58.3333	75	25	46.001
0	1	9	0	1	4	45	42	30	37	17	0	60	37.5	58.3333	41.6667	62.5	25	25	41.6667	100	25	54.833
40	1	33	0	2	4	45	42	18	42	19	75	20	50	50	41.6667	25	31.25	50	50	75	25	47.667
64	1	45	1	2	4	34	40	14	47	18	75	40	37.5	41.6667	33.3333	25	50	62.5	41.6667	75	0	41.792
22	1	9	0	1	3	44	24	3	46	16	50	60	50	83.3333	83.3333	75	68.75	12.5	100	100	75	40.667
0	2	8	0	2	4	53	41	34	41	12	75	60	50	41.6667	25	25	18.75	37.5	25	25	25	70.791
50	1	10	0	2	3	41	38	12	42	18	75	40	50	16.6667	33.3333	25	31.25	75	33.3333	25	0	33.292
57	1	29	1	1	4	42	49	18	52	16	50	80	37.5	66.6667	66.6667	62.5	68.75	37.5	83.3333	100	0	32.958
48	2	18	0	1	4	49	33	0	0	0	0		0	0	0	0	0	0	0			60.292
58	1	5	0	1	3	58	28	6	59	26	100	80	37.5	66.6667	75	37.5	81.25	12.5	100	100	25	0
20	2	4	0	1	2	32	35	13	39	18	25	20	50	33.3333	41.6667	87.5	25	62.5	33.3333	75	75	61.542
53	1	20	0	2	4	64	24	6	60	24	50	20	50	16.6667	25	37.5	50	75	33.3333	50	25	50.333
40	2	1	0	1	4	55	36	14	57	23	75	40	50	66.6667	33.3333	62.5	37.5	62.5	58.3333	100	25	38.25
52	2	16	0	2	2	46	23	3	57	23	100	60	50	91.6667	75	87.5	56.25	0	83.3333	100	50	53.583
66	1	34	0	2	3	37	29	28	45	24	75	60	50	75	25	62.5	25	50	50	100	25	65.375
47	1	31	1	2	4	66	24	19	52	21	100	20	75	41.6667	16.6667	37.5	50	62.5	41.6667	50	0	52.25
67	2	20	0	1	3	40	33	9	51	23	75	40	50	50	41.6667	75	25	37.5	66.6667	50	25	39.501
63	1	45	1	2	5	65	19	9	59	21	75	20	37.5	25	16.6667	12.5	81.25	62.5	83.3333	25	0	46.084
	1	40	0	1	3	30	46	56	28	10	50	60	62.5	58.3333	33.3333	37.5	6.25	100	16.6667	75	25	36.375
36	2	11	0	1	3	37	41	37	39	11	50	60	75	50	41.6667	37.5	18.75	62.5	25	75	25	47.458
	2	5	0	1	3	42	36	5	55	24	75	40	50	33.3333	25	50	62.5	37.5	58.3333	25	25	47.042
55	1	20	0	1	3	41	38	27	48	23	50	40	37.5	33.3333	50	37.5	43.75	37.5	75	100	25	40.666
48	2	16	2	1	4	37	40	28	40	15	25	20	37.5	50	25	37.5	12.5	50	33.3333	50	25	47.958
83	1	30	1	2	4	26	25	1	64	28	100	40	37.5	75	66.6667	87.5	43.75	37.5	58.3333	75	25	34.083
21	2		0	1	2	54	47	18	35	13	25	80	50	50	50	62.5	37.5	25	58.3333	75	50	54.625
51	1	14	1	1	3	46	35	3	56	20	100	40	50	25	25	37.5	37.5	37.5	50	50	25	53.833
58	2	40	0	2	4	30	26	5	52	23	75	20	100	33.3333	25	25	31.25	37.5	25	0	0	37.75
46	2	1.5	1	1	4	54	22	35	57	21	75	20	75	58.3333	50	75	81.25	75	58.3333	75	25	29.708
50	1	25	0	1	4	28	41	52	28	0	50	20	75	0	0	0	50	0	0			59.291
56	1	10	2	1	3	39	28	44	44	15	50	60	62.5	33.3333	33.3333	50	18.75	0	16.6667	100	0	18.125
40	1	2	1	1	3	43	33	0	0	0	0		0	0	0	0	0	0	0			37.458
39	2	10	0	1	4	50	33	30	39	12	50	20	100	75	50	37.5	12.5	50	66.6667	100	25	0
62	2	25	1	1	4	54	35	0	69	28	25	20	75	25	25	25	81.25	12.5	83.3333	25	25	53.667
56	1	34	1	1	4	65	38	29	43	22	75	20	75	25	25	37.5	56.25	37.5	33.3333	25	0	39.708
		29	0	1	5	60	43	24	52	24	0	20	75	33.3333	50	50	50	25	33.3333	75	0	33.458
55	1	55	0	1	3	51	24	6	50	24	75	40	100	41.6667	33.3333	62.5	81.25	50	25	75	25	41.166
24	1	5	2	2	3	44	70	53	33	11	0	60	37.5	75	50	62.5	0	50	58.3333	100	25	53.375
	1	2	2	2	3	70	30	21	53	24	0	40	50	33.3333	50	50	56.25	0	75	75	25	51.833
44	1	18	0	1	3	43	50	27	40	20	50	60	100	66.6667	50	50	18.75	12.5	25	75	25	45.458
42	1	4	0	1	3	45	45	26	50	21	75	80	75	75	66.6667	75	18.75	75	58.3333	100	50	48.292

## Sheet: Sheet1
Name of Variable	Type	Label	Values	Measure
Age	Numeric	Age of participants	None	Scale
Sex	Numeric	Sex of participants	{1, Female; 2, Male; 3, Other}	Nominal
Diagnosed	Numeric	How long it has been since they have been diagnosed till the completion of the questionnaire	None	Scale
Amount_Cond	Numeric	Amount of comorbidities each participant had	{0, None; 1, One Other Condition; 2, Multiple Conditions}	Nominal
KnowRP_Type	Numeric	Whether participants know their RP type or not	{1, Does not know; 2, Knows}	Nominal
RP_Severity	Numeric	Participant-reported severerity of their own RP	{1, None; 2, Mild; 3, Moderate; 4, Severe; 5, Extremely Severe}	Ordinal
Engaging	Numeric	Total score of engaging coping strategies from the CSI-SF questionnaire	None	Scale
Disengaging	Numeric	Total score of disengaging coping strategies from the CSI-SF questionnaire	None	Scale
MARYTotal	Numeric	Total trait depression score from the MTSD	None	Scale
WEMTotal	Numeric	Total wellbeing score from the WEMWBS	None	Scale
HAPPTotal	Numeric	Total happiness with life score from SHS	None	Scale
Gen_Health	Numeric	Total general health score from NEI-VFQ 25	None	Scale
Gen_Vision	Numeric	Total general vision score from NEI-VFQ 25	None	Scale
Ocular_Pain	Numeric	Total ocular pain score from NEI-VFQ 25	None	Scale
Near_Activites	Numeric	Total ability to do near activities score from NEI-VFQ 25	None	Scale
Distance_Act	Numeric	Total ability to do distant activities score from NEI-VFQ 25	None	Scale
Social_Func	Numeric	Total social functioning score from NEI-VFQ 25	None	Scale
Mental_Health	Numeric	Total mental health score from NEI-VFQ 25	None	Scale
Role_Difficulties	Numeric	Total role difficulties score from NEI-VFQ 25	None	Scale
Dependency	Numeric	Total dependency score from NEI-VFQ 25	None	Scale
Colour_Vision	Numeric	Total colour vision score from NEI-VFQ 25	None	Scale
Peripheral_Vision	Numeric	Total peripheral vision score from NEI-VFQ 25	None	Scale
Overall_VRQoL	Numeric	Total overall VRQoL score from NEI-VFQ 25	None	Scale
